# Supplementary material for: Modification of Whey Proteins by Sonication and Hydrolysis for the Emulsification and Spray Drying Encapsulation of Grape Seed Oil
Source: Pharmaceutics. 2022 Nov 10;14(11):2434. doi: 10.3390/pharmaceutics14112434 (PMC9693466; doi:10.3390/pharmaceutics14112434)
Supplement: Supplementary file 1 [file pharmaceutics-14-02434-s001.zip]

Archive with 1 entries (1 files):
- pharmaceutics-2006165-supplementary.pdf
